# Supplementary material for: Assessment of housing density, space allocation and social hierarchy of laboratory rats on behavioural measures of welfare
Source: PLoS One. 2017 Sep 19;12(9):e0185135. doi: 10.1371/journal.pone.0185135 (PMC5605050; doi:10.1371/journal.pone.0185135)
Supplement: S1 File — Data is presented as one excel spreadsheet. data has been separated into sheets by experiment (housing density or space allocation) and by behavioural test. (XLSX) [file pone.0185135.s001.xlsx]

## Sheet: COGBI._DENSITY
Animal ID	Density	Social Class	Day 1	Day 2	Day 3	Day 4	Day 5	Total
H1	High	SS	-	+	+	-	+	3
H2	High	D	+	+	+	+	+	5
H3	High	S	+	+	-	+	+	4
H4	High	SS	+	+	+	+	+	5
H5	High	DS	+	+	+	+	+	5
H6	High	SS	+	+	+	+	-	4
H7	High	D	+	+	+	+	+	5
H8	High	SS	+	+	+	-	+	4
H9	High	DS	+	+	+	+	+	5
H10	High	SS	+	+	-	-	+	3
H11	High	DS	+	+	+	+	+	5
H12	High	SS	-	-	+	+	+	3
H13	High	S	-	-	+	+	+	3
H14	High	D	+	+	+	+	+	5
H15	High	SS	-	+	+	+	+	4
H16	High	DS	+	+	+	+	+	5
H17	High	SS	-	-	+	+	-	2
H18	High	DS	+	+	+	+	-	4
H19	High	D	+	+	+	+	+	5
H20	High	DS	+	+	+	-	-	3
H21	High	SS	-	+	+	+	-	3
H22	High	DS	+	-	-	+	+	3
H23	High	SS	+	+	+	-	+	4
H24	High	S	-	-	+	-	-	1
H25	High	DS	-	+	+	+	+	4
H26	High	SS	+	+	+	+	+	5
H27	High	SS	+	+	+	+	+	5
H28	High	S	+	-	+	-	+	3
H29	High	D	+	+	+	+	+	5
H30	High	DS	-	+	+	+	+	4
H31	High	SS	+	-	-	-	-	1
H32	High	DS	+	+	+	+	+	5
H33	High	SS	+	+	+	+	+	5
H34	High	D	+	+	+	+	+	5
H35	High	DS	+	+	+	+	+	5
H36	High	SS	+	-	+	+	+	4
H37	High	D	+	+	+	+	+	5
H38	High	DS	+	+	+	+	+	5
H39	High	SS	-	-	+	+	+	3
H40	High	S	-	+	-	-	-	1
H41	High	SS	+	+	+	-	+	4
H42	High	SS	+	+	+	+	+	5
H43	High	DS	+	+	+	+	+	5
H44	High	SS	+	+	-	-	-	2
H45	High	SS	-	+	+	+	+	4
H46	High	D	+	+	+	+	+	5
H47	High	DS	-	+	+	+	+	4
H48	High	SS	+	+	+	+	-	4
L1	Low	S	-	-	+	-	+	2
L2	Low	D	+	+	+	+	+	5
L3	Low	S	+	+	+	+	+	5
L4	Low	D	+	+	+	+	+	5
L5	Low	S	-	+	+	-	+	3
L6	Low	D	+	+	+	+	+	5
L7	Low	S	+	-	-	+	+	3
L8	Low	D	+	+	+	+	+	5
L11	Low	S	-	+	+	-	+	3
L12	Low	D	+	+	+	+	+	5
L13	Low	D	+	+	+	+	+	5
L14	Low	S	+	+	+	+	+	5
L15	Low	D	-	+	+	+	+	4
L16	Low	S	-	-	-	-	-	0
L17	Low	S	-	-	+	+	+	3
L18	Low	D	+	+	+	+	+	5

## Sheet: NORT_DENSITY
ID	CAGE	DENSITY	SOCIAL_CLASS	CAGE_EXPLORATION	NOVEL_OBJECT	FAMILIAR_OBJECT			CAGE_EXPLORATION	NOVEL_OBJECT	FAMILIAR_OBJECT
1	1	H	SS	55.72	32.5549	11.7251		D	64.096	22.0302	16.3738
2	1	H	D	27.5462	35.7477	36.7061		DS	68.6149	19.8983	12.2011
3	1	H	S	35.7724	7.66846	17.8122		SS	68.2129	20.0098	11.7773
4	1	H	SS	54.297	31.7985	13.9044		S	64.6491	10.8886	15.9344
5	1	H	DS	43.813	43.6757	12.5114
6	1	H	SS	79.5985	11.8144	8.58715		H	67.1608	19.2314	13.5973
7	2	H	D	50.624	31.4304	17.9456		L	64.7086	16.8569	14.6621
8	2	H	SS	69.7337	22.6936	7.57266
9	2	H	DS	66.0677	22.1683	11.764
10	2	H	SS	68.2842	25.2634	6.45245
11	2	H	DS	61.6727	27.9976	10.3298
12	2	H	SS	62.9776	20.6004	16.422
13	3	H	S	82.7092	9.72568	17.5651
14	3	H	D	89.8311	26.364	3.80482
15	3	H	SS	83.204	10.7369	6.05905
16	3	H	DS	78.4171	15.9134	5.66958
17	3	H	SS	77.13	16.7553	6.11472
18	3	H	DS	90.7344	16.7045	2.56114
19	4	H	D	69.541	17.5827	12.8763
20	4	H	DS	41.2692	22.9292	35.8016
21	4	H	SS	80.6717	9.81507	9.51318
22	4	H	DS	79.0579	11.8331	9.10902
23	4	H	SS	48.3077	32.2818	19.4105
24	4	H	S	58.5561	2.75106	14.6928
25	5	H	DS	81.0516	12.1222	6.82627
26	5	H	SS	80.5769	14.4112	5.01193
27	5	H	SS	78.0158	14.4352	7.54895
28	5	H	S	82.7777	4.77622	24.446
29	5	H	D	86.7622	18.3075	4.93026
30	5	H	DS	88.0212	7.5905	4.38827
31	6	H	SS	84.8624	9.49309	5.64451
32	6	H	DS	69.3901	16.9788	13.6311
33	6	H	SS	81.3221	13.2493	5.42856
34	6	H	D	60.2508	22.8814	16.8678
35	6	H	DS	64.7134	14.9984	20.2882
36	6	H	SS	71.8169	14.2382	13.945
37	7	H	D	66.1283	17.0586	16.8131
38	7	H	DS	60.4918	19.7723	19.7359
39	7	H	SS	46.2312	30.1944	23.5745
40	7	H	S	59.786	7.24519	23.2112
41	7	H	SS	57.5734	26.9624	15.4642
42	7	H	SS	46.3429	26.2264	27.4307
43	8	H	DS	56.5042	30.6507	12.845
44	8	H	SS	62.04	20.1286	17.8315
45	8	H	SS	68.062	17.6432	14.2948
46	8	H	D	60.3514	22.7846	26.864
47	8	H	DS	79.4042	15.242	5.35384
48	8	H	SS	75.7036	18.9099	5.38654
49	9	L	S	78.1248	7.73574	15.1395
50	9	L	D	57.3412	20.7383	21.9205
51	10	L	S	70.2622	12.6438	10.094
52	10	L	D	61.8774	18.7899	19.3327
53	11	L	S	53.1323	14.9134	11.3459
54	11	L	D	68.8247	18.1071	13.0681
55	12	L	S	65.8606	19.6679	14.4715
56	12	L	D	54.4435	28.663	16.8935
57	13	L	S	67.2347	17.9948	14.7705
58	13	L	D	73.7634	17.9791	8.25749
59	14	L	D	79.8164	12.6536	7.52999
60	14	L	S	63.3783	12.7477	10.1235
61	15	L	D	51.3739	22.6473	25.9788
62	15	L	S	52.4382	9.38182	18.18
63	16	L	S	70.4053	14.2999	15.2948
64	16	L	D	67.0608	20.7471	12.1921

## Sheet: OFT_DENSITY
ID	Cage	Density	Social	% Peripheral	% Inner	% Centre	% Rearing	% Defecation/Urination	No.Peripheral	No.Inner	No.Centre	No.Rearing	No.Defecation/Urination				% Peripheral	% Inner	% Centre	% Rearing	% Defecation/Urination	No.Peripheral	No.Inner	No.Centre	No.Rearing	No.Defecation/Urination
1	1	High	SS	79.6378	10.0546	3.4931	5.59326	1.22123	9	6	6	4	3			D	63.9509	18.4073	8.81358	8.65753	0.170709	52.3125	22.25	13.25	18.625	0.3125
2	1	High	D	56.3049	19.996	16.072	7.37892	0.248211	32	8	8	8	1			DS	64.0845	19.6108	7.76074	8.38781	0.156118	45.7143	19.1429	9.07143	18.2857	0.214286
3	1	High	S	87.2263	10.8005	1.97319	0	0	16	8	8	0	0			SS	69.4155	18.2729	5.2992	6.92345	0.0888969	38.4286	17.9048	8.80952	18.4286	0.0952381
4	1	High	SS	67.1238	26.199	3.13583	3.54139	0	25	3	3	5	0			S	72.0663	16.3371	3.97848	7.27473	0.343362	39.3077	23.1818	11.5455	17.3636	0.0909091
5	1	High	DS	54.9949	29.1106	12.3616	3.13328	0.399601	27	12	12	2	1			High	67.9437	17.678	6.6259	7.63117	0.121253	44.6667	18.625	9.41667	17.5833	0.208333
6	1	High	SS	75.1906	19.254	1.66186	3.89362	0	23	5	5	8	0			Low	65.8555	19.7899	5.91424	8.10111	0.339213	40.6875	22.75	13.25	19.0625	0.375
7	2	High	D	63.7659	11.7962	18.7285	5.70937	0	58	27	27	11	0
8	2	High	SS	65.1758	24.8809	4.64755	5.29574	0	25	4	4	12	0
9	2	High	DS	46.2189	31.2293	12.0371	10.5146	0	67	9	9	11	0
10	2	High	SS	72.5683	19.6358	7.79595	0	0	45	8	8	2	0			ID
11	2	High	DS	63.4489	13.2749	13.3993	9.87691	0	31	7	7	13	0			Cage
12	2	High	SS	71.7693	14.2509	4.18347	9.15069	0.6456	39	8	8	14	1			Density
13	3	High	S	82.7193	12.2981	2.87	2.11253	0	55	4	4	14	0			Social
14	3	High	D	49.3693	26.0826	14.0833	10.4648	0	209	28	28	18	0			Percent_Peripheral
15	3	High	SS	68.6523	17.5885	4.20236	9.55686	0	59	15	15	14	0			Percent_Inner
16	3	High	DS	66.8917	13.174	8.6029	11.3313	0	18	2	2	16	0			Percent_Centre
17	3	High	SS	64.9019	29.3835	3.38334	2.33134	0	27	6	6	16	0			Precent_Rearing
18	3	High	DS	72.796	11.54	8.81385	6.85023	0	54	9	9	18	0			Percent_Defecation
19	4	High	D	56.5046	16.6856	12.92	13.8898	0	31	2	2	6	0			No_Peripheral
20	4	High	DS	62.2378	21.7788	9.27088	6.7126	0	110	11	11	18	0			No_Inner
21	4	High	SS	71.1663	24.1902	0.245531	4.39798	0	59	9	10	14	0			No_Centre
22	4	High	DS	73.368	18.4256	5.32641	2.00877	0.871231	23	14	13	10	1			No_Rearing
23	4	High	SS	72.6003	18.0425	2.39191	6.96526	0	33	16	16	25	0			No_Defecation
24	4	High	S	89.4449	7.20472	0	3.35042	0	35	19	19	21	0												0
25	5	High	DS	90.0924	5.78996	0.310625	3.80705	0	18	9	1	9	0
26	5	High	SS	73.0989	14.2676	6.22199	6.41152	0	37	25	8	15	0
27	5	High	SS	70.0806	16.9032	7.41125	5.60492	0	35	28	9	16	0
28	5	High	S	69.8811	10.9546	6.37535	11.8678	0.921087	36	20	9	23	1
29	5	High	D	75.354	11.7425	3.88318	9.02031	0	53	30	6	29	0
30	5	High	DS	56.1722	25.7695	8.57087	8.57261	0.914818	41	34	10	18	1
31	6	High	SS	59.8463	18.0484	9.33165	12.7737	0	45	31	12	22	0
32	6	High	DS	56.4616	23.3994	7.73644	12.4026	0	49	31	10	27	0
33	6	High	SS	61.5928	18.8504	11.3701	8.18676	0	45	29	9	19	0
34	6	High	D	59.254	21.3759	7.64236	11.7277	0	40	32	14	27	0
35	6	High	DS	72.7668	14.5862	3.49016	9.15687	0	49	22	8	29	0
36	6	High	SS	69.9146	18.428	3.48205	8.17531	0	52	32	6	26	0
37	7	High	D	62.9484	18.8794	7.74103	9.83286	0.59834	47	31	11	23	1
38	7	High	DS	65.2328	20.3652	5.39496	9.00708	0	40	29	11	20	0
39	7	High	SS	67.8967	16.7385	8.3679	6.99693	0	42	28	9	18	0
40	7	High	S	80.6095	10.9834	1.97382	6.43323	0	36	17	3	23	0
41	7	High	SS	76.8183	9.48229	5.93781	7.76163	0	33	22	8	20	0
42	7	High	SS	61.9854	23.9067	7.31001	6.79794	0	43	35	13	19	0
43	8	High	DS	56.6937	25.5053	8.2833	9.51773	0	55	43	15	28	0
44	8	High	SS	74.4312	11.2715	3.87222	10.425	0	35	15	3	26	0
45	8	High	SS	73.5622	10.2334	3.30159	12.9028	0	51	22	7	35	0
46	8	High	D	73.0057	11.461	3.84684	11.6864	0	49	22	7	31	0
47	8	High	DS	59.8076	20.6028	5.05196	14.5377	0	58	36	9	37	0
48	8	High	SS	59.7125	22.1218	9.53577	8.62988	0	45	31	14	24	0
49	9	Low	S	72.4992	17.9454	4.48634	5.06914	0	33	11	11	12	0
50	9	Low	D	70.4715	18.2395	4.05447	7.23456	0	38	14	14	15	0
51	10	Low	S	65.1393	19.9514	1.48807	10.8867	2.53453	22	6	7	13	1
52	10	Low	D	63.1251	18.7939	7.84642	10.2345	0	27	17	18	18	0
53	11	Low	S	75.3351	16.1106	4.31973	3.74532	0.489234	31	22	22	19	1
54	11	Low	D	63.4464	19.3079	10.1224	7.12323	0	34	10	11	19	0
55	12	Low	S	65.2411	22.4108	2.02361	10.3245	0	59	18	18	13	0
56	12	Low	D	55.1642	29.687	9.74739	5.40135	0	46	27	27	7	0
57	13	Low	S	58.7463	20.9127	7.35265	12.4695	0.51886	44	29	11	27	1
58	13	Low	D	67.0843	17.6827	6.05696	8.19833	0.977701	43	27	9	17	1
59	14	Low	D	55.532	27.9927	11.0705	5.40473	0	44	41	18	13	0
60	14	Low	S	57.8732	25.7935	6.23961	10.0937	0	50	39	12	23	0
61	15	Low	D	79.5795	7.81179	3.25211	9.35657	0	45	13	3	32	0
62	15	Low	S	58.5078	21.069	8.20705	12.2161	0	54	37	15	36	0
63	16	Low	S	73.6387	15.948	4.41082	6.00243	0	40	26	7	17	0
64	16	Low	D	72.3041	16.9822	3.94966	5.857	0.907085	41	27	9	24	2

## Sheet: SIT_DENSITY
SOCIAL INTERACTION TEST ANALYSIS
Ethograms
Social Interaction Test (Ethogram) (Sams, Dodd)
1. EXPLORATION: movements in the arena, sniffing at the bedding and inspecting the arena. The movements include stereotyped walking along specific routes.
2. REARINGS: raised on the hind legs sniffing into the air.
3. INVESTIGATION: sniffs at and investigates the other rat. NOSING: both rats meet nose to nose while stretching their body slightly.
4. FOLLOW: the rat follows the other rat.
5. GROOMING: cleaning the fur or scratching.
6. INACTIVE: sitting quietly.
7. STATIONARY STEREOTYPED BEHAVIOUR: the rat is stationary and performs circular head movements or head weaving.
8. LATERAL THREAT: the body is arched in a sideward posture towards the other rat.
9. UPRIGHT: the rat is standing on its hind legs and is facing the opponent.
10. STAND OVER and LIE UNDER: one rat is standing on top of the other rat, while the other is lying on its back beneath the 1st rat.
11. CLINCH: active fighting between the rats.
12. PURSUE: the rat runs after the other rat during a fight.
13. ESCAPE: the rat runs away from the other rat during a fight. MOUNTING and RECEIVE MOUNTING.
http://www.sciencedirect.com.proxy.library.adelaide.edu.au/science/article/pii/0166432896001817
Animal ID	Cage	SH	Behaviour	Seconds	Incidences				Animal ID	Cage	SH	Behaviour	Seconds	Incidences
H1	HD-1	SS	Exploration	409.282	25	71.5982	71.5982		L1	LD-1	S	Exploration	189.614	74	39.4681	39.4681
H1	HD-1	SS	Investigation (Nosing)	95.365	19	16.6828	16.6828		L1	LD-1	S	Investigation (Nosing)	118.612	28	24.6891	24.6891
H1	HD-1	SS	Grooming	8.055	2	1.40911	1.40911		L1	LD-1	S	Grooming	6.028	3	1.25473	1.25473
H1	HD-1	SS	Follow	13.855	5	2.42374	2.42374		L1	LD-1	S	Follow	16.091	5	3.34934	3.34934
H1	HD-1	SS	Rearing	45.08	9	7.88612	7.88612		L1	LD-1	S	Rearing	150.078	35	31.2387	31.2387
H1	HD-1	SS	Lateral Threat	0	0	0	0		L1	LD-1	S	Lateral Threat	0	0	0	0
H1	HD-1	SS	Inactive	0	0	0	0		L1	LD-1	S	Inactive	0	0	0	0
H2	HD-1	D	Exploration	336.085	33	58.3037	58.3037		L2	LD-1	D	Exploration	281.434	55	41.2101	41.2101
H2	HD-1	D	Investigation (Nosing)	133.343	27	23.1322	23.1322		L2	LD-1	D	Investigation (Nosing)	72.565	18	10.6256	10.6256
H2	HD-1	D	Grooming	14.448	2	2.50642	2.50642		L2	LD-1	D	Grooming	17.084	3	2.5016	2.5016
H2	HD-1	D	Follow	35.974	7	6.24073	6.24073		L2	LD-1	D	Follow	0	0	0	0
H2	HD-1	D	Rearing	56.589	17	9.817	9.817		L2	LD-1	D	Rearing	311.841	64	45.6626	45.6626
H2	HD-1	D	Lateral Threat	0	0	0	0		L2	LD-1	D	Lateral Threat	0	0	0	0
H2	HD-1	D	Inactive	0	0	0	0		L2	LD-1	D	Inactive	0	0	0	0
H3	HD-1	S	Exploration	417.211	31	69.4623	69.4623		L3	LD-2	S	Exploration	253.648	53	43.4922	43.4922
H3	HD-1	S	Investigation (Nosing)	118.588	21	19.744	19.744		L3	LD-2	S	Investigation (Nosing)	67.683	15	11.6054	11.6054
H3	HD-1	S	Grooming	0	0	0	0		L3	LD-2	S	Grooming	5.041	2	0.864365	0.864365
H3	HD-1	S	Follow	18.823	7	3.13388	3.13388		L3	LD-2	S	Follow	8.061	2	1.38219	1.38219
H3	HD-1	S	Rearing	46.007	9	7.6598	7.6598		L3	LD-2	S	Rearing	248.77	50	42.6558	42.6558
H3	HD-1	S	Lateral Threat	0	0	0	0		L3	LD-2	S	Lateral Threat	0	0	0	0
H3	HD-1	S	Inactive	0	0	0	0		L3	LD-2	S	Inactive	0	0	0	0
H4	HD-1	SS	Exploration	434.01	23	74.589	74.589		L4	LD-2	D	Exploration	248.908	58	42.6763	42.6763
H4	HD-1	SS	Investigation (Nosing)	56.965	11	9.79	9.79		L4	LD-2	D	Investigation (Nosing)	92.661	30	15.8871	15.8871
H4	HD-1	SS	Grooming	12.202	3	2.09704	2.09704		L4	LD-2	D	Grooming	0	0	0	0
H4	HD-1	SS	Follow	0	0	0	0		L4	LD-2	D	Follow	25.144	11	4.31104	4.31104
H4	HD-1	SS	Rearing	78.692	13	13.524	13.524		L4	LD-2	D	Rearing	216.534	52	37.1256	37.1256
H4	HD-1	SS	Lateral Threat	0	0	0	0		L4	LD-2	D	Lateral Threat	0	0	0	0
H4	HD-1	SS	Inactive	0	0	0	0		L4	LD-2	D	Inactive	0	0	0	0
H5	HD-1	DS	Exploration	428.462	28	76.2331	76.2331		L5	LD-3	S	Exploration	275.321	58	47.426	47.426
H5	HD-1	DS	Investigation (Nosing)	42.451	9	7.55299	7.55299		L5	LD-3	S	Investigation (Nosing)	75.573	21	13.018	13.018
H5	HD-1	DS	Grooming	3.018	2	0.536971	0.536971		L5	LD-3	S	Grooming	12.092	3	2.08293	2.08293
H5	HD-1	DS	Follow	0	0	0	0		L5	LD-3	S	Follow	6.007	2	1.03475	1.03475
H5	HD-1	DS	Rearing	79.393	17	14.1258	14.1258		L5	LD-3	S	Rearing	211.535	48	36.4384	36.4384
H5	HD-1	DS	Lateral Threat	8.718	3	1.55113	1.55113		L5	LD-3	S	Lateral Threat	0	0	0	0
H5	HD-1	DS	Inactive	0	0	0	0		L5	LD-3	S	Inactive	0	0	0	0
H6	HD-1	SS	Exploration	373.697	33	64.6435	64.6435		L6	LD-3	D	Exploration	261.756	57	43.8478	43.8478
H6	HD-1	SS	Investigation (Nosing)	90.195	20	15.6023	15.6023		L6	LD-3	D	Investigation (Nosing)	83.019	22	13.9068	13.9068
H6	HD-1	SS	Grooming	10.004	3	1.73053	1.73053		L6	LD-3	D	Grooming	7.053	2	1.18148	1.18148
H6	HD-1	SS	Follow	0	0	0	0		L6	LD-3	D	Follow	14.094	5	2.36094	2.36094
H6	HD-1	SS	Rearing	104.193	18	18.0237	18.0237		L6	LD-3	D	Rearing	231.043	50	38.7029	38.7029
H6	HD-1	SS	Lateral Threat	0	0	0	0		L6	LD-3	D	Lateral Threat	0	0	0	0
H6	HD-1	SS	Inactive	0	0	0	0		L6	LD-3	D	Inactive	0	0	0	0
H7	HD-2	D	Exploration	332.574	36	58.0525	58.0525		L7	LD-4	S	Exploration	299.606	52	51.4391	51.4391
H7	HD-2	D	Investigation (Nosing)	83.591	15	14.5912	14.5912		L7	LD-4	S	Investigation (Nosing)	35.262	8	6.0541	6.0541
H7	HD-2	D	Grooming	19.383	3	3.3834	3.3834		L7	LD-4	S	Grooming	12.525	3	2.15041	2.15041
H7	HD-2	D	Follow	13.621	5	2.37762	2.37762		L7	LD-4	S	Follow	0	0	0	0
H7	HD-2	D	Rearing	123.716	26	21.5953	21.5953		L7	LD-4	S	Rearing	235.055	43	40.3564	40.3564
H7	HD-2	D	Lateral Threat	0	0	0	0		L7	LD-4	S	Lateral Threat	0	0	0	0
H7	HD-2	D	Inactive	0	0	0	0		L7	LD-4	S	Inactive	0	0	0	0
H8	HD-2	SS	Exploration	435.429	27	75.3919	75.3919		L8	LD-4	D	Exploration	242.549	39	41.2879	41.2879
H8	HD-2	SS	Investigation (Nosing)	41.646	12	7.21075	7.21075		L8	LD-4	D	Investigation (Nosing)	63.525	18	10.8135	10.8135
H8	HD-2	SS	Grooming	0	1	0	0		L8	LD-4	D	Grooming	0	0	0	0
H8	HD-2	SS	Follow	7.919	3	1.37113	1.37113		L8	LD-4	D	Follow	36.641	15	6.23721	6.23721
H8	HD-2	SS	Rearing	92.56	17	16.0262	16.0262		L8	LD-4	D	Rearing	244.743	40	41.6614	41.6614
H8	HD-2	SS	Lateral Threat	0	0	0	0		L8	LD-4	D	Lateral Threat	0	0	0	0
H8	HD-2	SS	Inactive	0	0	0	0		L8	LD-4	D	Inactive	0	0	0	0
H9	HD-2	DS	Exploration	314.196	33	53.485	53.485		L11	LD-5	S	Exploration	276.108	70	53.9335	53.9335
H9	HD-2	DS	Investigation (Nosing)	153.193	22	26.0778	26.0778		L11	LD-5	S	Investigation (Nosing)	49.57	17	9.68274	9.68274
H9	HD-2	DS	Grooming	20.022	4	3.40831	3.40831		L11	LD-5	S	Grooming	4.02	1	0.785245	0.785245
H9	HD-2	DS	Follow	40.723	8	6.9322	6.9322		L11	LD-5	S	Follow	5.034	1	0.983315	0.983315
H9	HD-2	DS	Rearing	56.586	13	9.63253	9.63253		L11	LD-5	S	Rearing	177.21	42	34.6152	34.6152
H9	HD-2	DS	Lateral Threat	0	0	0	0		L11	LD-5	S	Lateral Threat	0	0	0	0
H9	HD-2	DS	Inactive	2.727	1	0.464212	0.464212		L11	LD-5	S	Inactive	0	0	0	0
H10	HD-2	SS	Exploration	380.312	36	66.4792	66.4792		L11	LD-5	S	Clinch	0	0	0	0
H10	HD-2	SS	Investigation (Nosing)	99.277	18	17.3538	17.3538		L12	LD-5	D	Exploration	274.427	62	42.1763	42.1763
H10	HD-2	SS	Grooming	14.733	5	2.57535	2.57535		L12	LD-5	D	Investigation (Nosing)	90.485	23	13.9065	13.9065
H10	HD-2	SS	Follow	15.459	4	2.70226	2.70226		L12	LD-5	D	Grooming	12.102	3	1.85994	1.85994
H10	HD-2	SS	Rearing	62.296	16	10.8894	10.8894		L12	LD-5	D	Follow	24.397	12	3.74954	3.74954
H10	HD-2	SS	Lateral Threat	0	0	0	0		L12	LD-5	D	Rearing	242.226	58	37.2274	37.2274
H10	HD-2	SS	Inactive	0	0	0	0		L12	LD-5	D	Lateral Threat	0	0	0	0
H11	HD-2	DS	Exploration	338.32	36	59.9585	59.9585		L12	LD-5	D	Inactive	7.029	3	1.08028	1.08028
H11	HD-2	DS	Investigation (Nosing)	74.032	16	13.1203	13.1203		L12	LD-5	D	Clinch	0	0	0	0
H11	HD-2	DS	Grooming	32.181	6	5.70325	5.70325		L13	LD-6	D	Exploration	207.257	54	35.9829	35.9829
H11	HD-2	DS	Follow	12.435	3	2.20378	2.20378		L13	LD-6	D	Investigation (Nosing)	55.113	13	9.56845	9.56845
H11	HD-2	DS	Rearing	107.289	21	19.0142	19.0142		L13	LD-6	D	Grooming	14.079	2	2.44433	2.44433
H11	HD-2	DS	Lateral Threat	0	0	0	0		L13	LD-6	D	Follow	17.398	8	3.02055	3.02055
H11	HD-2	DS	Inactive	0	0	0	0		L13	LD-6	D	Rearing	277.654	47	48.2049	48.2049
H12	HD-2	SS	Exploration	371.883	36	64.8992	64.8992		L13	LD-6	D	Lateral Threat	0	0	0	0
H12	HD-2	SS	Investigation (Nosing)	70.33	14	12.2737	12.2737		L13	LD-6	D	Inactive	0	0	0	0
H12	HD-2	SS	Grooming	17.065	5	2.9781	2.9781		L13	LD-6	D	Clinch	4.039	1	0.701231	0.701231
H12	HD-2	SS	Follow	11.114	3	1.93956	1.93956		L13	LD-6	D	Pursue	0.447	1	0.0776059	0.0776059
H12	HD-2	SS	Rearing	102.624	21	17.9094	17.9094		L14	LD-6	S	Exploration	325.84	63	54.9911	54.9911
H12	HD-2	SS	Lateral Threat	0	0	0	0		L14	LD-6	S	Investigation (Nosing)	36.411	12	6.14498	6.14498
H12	HD-2	SS	Inactive	0	0	0	0		L14	LD-6	S	Grooming	9.148	3	1.54388	1.54388
H13	HD-3	S	Exploration	387.978	33	66.8273	66.8273		L14	LD-6	S	Follow	11.119	5	1.87652	1.87652
H13	HD-3	S	Investigation (Nosing)	42.738	11	7.36141	7.36141		L14	LD-6	S	Rearing	210.014	53	35.4435	35.4435
H13	HD-3	S	Grooming	34.258	6	5.90077	5.90077		L14	LD-6	S	Lateral Threat	0	0	0	0
H13	HD-3	S	Follow	18.959	6	3.2656	3.2656		L14	LD-6	S	Inactive	0	0	0	0
H13	HD-3	S	Rearing	96.635	19	16.6449	16.6449		L14	LD-6	S	Clinch	0	0	0	0
H13	HD-3	S	Lateral Threat	0	0	0	0		L14	LD-6	S	Pursue	0	0	0	0
H13	HD-3	S	Inactive	0	0	0	0		L15	LD-7	D	Exploration	297.034	76	51.4322	51.4322
H14	HD-3	D	Exploration	287.17	44	50.1259	50.1259		L15	LD-7	D	Investigation (Nosing)	42.027	15	7.27709	7.27709
H14	HD-3	D	Investigation (Nosing)	114.85	24	20.0472	20.0472		L15	LD-7	D	Grooming	12.06	2	2.08822	2.08822
H14	HD-3	D	Grooming	6.062	2	1.05813	1.05813		L15	LD-7	D	Follow	2.01	1	0.348037	0.348037
H14	HD-3	D	Follow	14.829	4	2.58842	2.58842		L15	LD-7	D	Rearing	224.394	65	38.8544	38.8544
H14	HD-3	D	Rearing	137.922	22	24.0745	24.0745		L15	LD-7	D	Lateral Threat	0	0	0	0
H14	HD-3	D	Lateral Threat	0	0	0	0		L15	LD-7	D	Inactive	0	0	0	0
H14	HD-3	D	Inactive	12.064	1	2.10579	2.10579		L15	LD-7	D	Clinch	0	0	0	0
H15	HD-3	SS	Exploration	275.394	54	48.8583	48.8583		L15	LD-7	D	Pursue	0	0	0	0
H15	HD-3	SS	Investigation (Nosing)	61.455	18	10.9029	10.9029		L16	LD-7	S	Exploration	275.875	77	47.1654	47.1654
H15	HD-3	SS	Grooming	15.023	2	2.66526	2.66526		L16	LD-7	S	Investigation (Nosing)	81.55	25	13.9423	13.9423
H15	HD-3	SS	Follow	16.063	5	2.84977	2.84977		L16	LD-7	S	Grooming	9.071	3	1.55084	1.55084
H15	HD-3	SS	Rearing	195.724	45	34.7238	34.7238		L16	LD-7	S	Follow	18.113	9	3.09672	3.09672
H15	HD-3	SS	Lateral Threat	0	0	0	0		L16	LD-7	S	Rearing	200.301	52	34.2448	34.2448
H15	HD-3	SS	Inactive	0	0	0	0		L16	LD-7	S	Lateral Threat	0	0	0	0
H16	HD-3	DS	Exploration	339.154	38	55.2791	55.2791		L16	LD-7	S	Inactive	0	0	0	0
H16	HD-3	DS	Investigation (Nosing)	78.659	15	12.8207	12.8207		L16	LD-7	S	Clinch	0	0	0	0
H16	HD-3	DS	Grooming	28.213	4	4.59847	4.59847		L16	LD-7	S	Pursue	0	0	0	0
H16	HD-3	DS	Follow	12.198	5	1.98817	1.98817		L17	LD-8	S	Exploration	220.149	60	42.4047	42.4047
H16	HD-3	DS	Rearing	155.306	27	25.3135	25.3135		L17	LD-8	S	Investigation (Nosing)	41.662	11	8.02486	8.02486
H16	HD-3	DS	Lateral Threat	0	0	0	0		L17	LD-8	S	Grooming	0	0	0	0
H16	HD-3	DS	Inactive	0	0	0	0		L17	LD-8	S	Follow	17.446	9	3.36042	3.36042
H17	HD-3	SS	Exploration	300.64	43	54.0027	54.0027		L17	LD-8	S	Rearing	221.19	51	42.6052	42.6052
H17	HD-3	SS	Investigation (Nosing)	69.59	17	12.5002	12.5002		L17	LD-8	S	Lateral Threat	0	0	0	0
H17	HD-3	SS	Grooming	17.129	4	3.07681	3.07681		L17	LD-8	S	Inactive	0	0	0	0
H17	HD-3	SS	Follow	0	0	0	0		L17	LD-8	S	Clinch	17.425	3	3.35637	3.35637
H17	HD-3	SS	Rearing	169.354	37	30.4203	30.4203		L17	LD-8	S	Pursue	0	0	0	0
H17	HD-3	SS	Lateral Threat	0	0	0	0		L17	LD-8	S	Escape	1.29	1	0.248477	0.248477
H17	HD-3	SS	Inactive	0	0	0	0		L18	LD-8	D	Exploration	272.278	61	41.3372	41.3372
H18	HD-3	DS	Exploration	319.114	62	56.0311	56.0311		L18	LD-8	D	Investigation (Nosing)	96.518	26	14.6534	14.6534
H18	HD-3	DS	Investigation (Nosing)	80.716	22	14.1724	14.1724		L18	LD-8	D	Grooming	15.119	5	2.29537	2.29537
H18	HD-3	DS	Grooming	14.105	2	2.4766	2.4766		L18	LD-8	D	Follow	15.114	5	2.29461	2.29461
H18	HD-3	DS	Follow	11.072	3	1.94406	1.94406		L18	LD-8	D	Rearing	259.646	58	39.4194	39.4194
H18	HD-3	DS	Rearing	144.523	38	25.3758	25.3758		L18	LD-8	D	Lateral Threat	0	0	0	0
H18	HD-3	DS	Lateral Threat	0	0	0	0		L18	LD-8	D	Inactive	0	0	0	0
H18	HD-3	DS	Inactive	0	0	0	0		L18	LD-8	D	Clinch	0	0	0	0
H19	HD-4	D	Exploration	287.224	32	49.2218	49.2218		L18	LD-8	D	Pursue	0	0	0	0
H19	HD-4	D	Investigation (Nosing)	135.044	28	23.1426	23.1426		L18	LD-8	D	Escape	0	0	0	0
H19	HD-4	D	Grooming	30.298	4	5.19219	5.19219
H19	HD-4	D	Follow	32.29	8	5.53356	5.53356
H19	HD-4	D	Rearing	98.674	19	16.9098	16.9098
H19	HD-4	D	Lateral Threat	0	0	0	0
H19	HD-4	D	Inactive	0	0	0	0
H20	HD-4	DS	Exploration	355.335	36	62.2773	62.2773
H20	HD-4	DS	Investigation (Nosing)	97.697	18	17.1227	17.1227
H20	HD-4	DS	Grooming	1.085	1	0.190161	0.190161
H20	HD-4	DS	Follow	13.096	3	2.29525	2.29525
H20	HD-4	DS	Rearing	103.356	22	18.1145	18.1145
H20	HD-4	DS	Lateral Threat	0	0	0	0
H20	HD-4	DS	Inactive	0	0	0	0
H21	HD-4	SS	Exploration	337.959	44	56.3417	56.3417
H21	HD-4	SS	Investigation (Nosing)	74.785	15	12.4675	12.4675
H21	HD-4	SS	Grooming	0	0	0	0
H21	HD-4	SS	Follow	11.115	4	1.853	1.853
H21	HD-4	SS	Rearing	175.979	33	29.3378	29.3378
H21	HD-4	SS	Lateral Threat	0	0	0	0
H21	HD-4	SS	Inactive	0	0	0	0
H22	HD-4	DS	Exploration	342.74	48	60.7406	60.7406
H22	HD-4	DS	Investigation (Nosing)	72.945	21	12.9274	12.9274
H22	HD-4	DS	Grooming	13.449	3	2.38344	2.38344
H22	HD-4	DS	Follow	8.19	2	1.45144	1.45144
H22	HD-4	DS	Rearing	126.944	36	22.4971	22.4971
H22	HD-4	DS	Lateral Threat	0	0	0	0
H22	HD-4	DS	Inactive	0	0	0	0
H23	HD-4	SS	Exploration	347.261	50	62.0064	62.0064
H23	HD-4	SS	Investigation (Nosing)	43.355	10	7.7414	7.7414
H23	HD-4	SS	Grooming	6.038	1	1.07814	1.07814
H23	HD-4	SS	Follow	0	0	0	0
H23	HD-4	SS	Rearing	163.387	39	29.1741	29.1741
H23	HD-4	SS	Lateral Threat	0	0	0	0
H23	HD-4	SS	Inactive	0	0	0	0
H24	HD-4	S	Exploration	298.06	44	52.6706	52.6706
H24	HD-4	S	Investigation (Nosing)	37.389	11	6.60707	6.60707
H24	HD-4	S	Grooming	0	0	0	0
H24	HD-4	S	Follow	10.028	3	1.77206	1.77206
H24	HD-4	S	Rearing	220.417	39	38.9502	38.9502
H24	HD-4	S	Lateral Threat	0	0	0	0
H24	HD-4	S	Inactive	0	0	0	0
H25	HD-5	DS	Exploration	324.405	57	54.7209	54.7209
H25	HD-5	DS	Investigation (Nosing)	92.4	29	15.5861	15.5861
H25	HD-5	DS	Grooming	0	0	0	0
H25	HD-5	DS	Follow	16.13	9	2.72082	2.72082
H25	HD-5	DS	Rearing	159.901	42	26.9722	26.9722
H25	HD-5	DS	Lateral Threat	0	0	0	0
H25	HD-5	DS	Inactive	0	0	0	0
H26	HD-5	SS	Exploration	389.2	46	66.255	66.255
H26	HD-5	SS	Investigation (Nosing)	39.435	12	6.71317	6.71317
H26	HD-5	SS	Grooming	10.752	2	1.83036	1.83036
H26	HD-5	SS	Follow	23.727	6	4.03914	4.03914
H26	HD-5	SS	Rearing	124.313	35	21.1623	21.1623
H26	HD-5	SS	Lateral Threat	0	0	0	0
H26	HD-5	SS	Inactive	0	0	0	0
H27	HD-5	SS	Exploration	329.709	45	59.4115	59.4115
H27	HD-5	SS	Investigation (Nosing)	37.857	8	6.8216	6.8216
H27	HD-5	SS	Grooming	10.061	1	1.81293	1.81293
H27	HD-5	SS	Follow	15.232	5	2.74471	2.74471
H27	HD-5	SS	Rearing	162.099	37	29.2092	29.2092
H27	HD-5	SS	Lateral Threat	0	0	0	0
H27	HD-5	SS	Inactive	0	0	0	0
H28	HD-5	S	Exploration	369.711	54	64.8037	64.8037
H28	HD-5	S	Investigation (Nosing)	30.231	7	5.29895	5.29895
H28	HD-5	S	Grooming	4.013	2	0.703407	0.703407
H28	HD-5	S	Follow	1.003	1	0.175808	0.175808
H28	HD-5	S	Rearing	165.551	46	29.0181	29.0181
H28	HD-5	S	Lateral Threat	0	0	0	0
H28	HD-5	S	Inactive	0	0	0	0
H29	HD-5	D	Exploration	302.477	47	51.2405	51.2405
H29	HD-5	D	Investigation (Nosing)	90.872	14	15.394	15.394
H29	HD-5	D	Grooming	5.056	1	0.856502	0.856502
H29	HD-5	D	Follow	17.091	6	2.89527	2.89527
H29	HD-5	D	Rearing	174.812	43	29.6137	29.6137
H29	HD-5	D	Lateral Threat	0	0	0	0
H29	HD-5	D	Inactive	0	0	0	0
H30	HD-5	DS	Exploration	278.165	51	47.8031	47.8031
H30	HD-5	DS	Investigation (Nosing)	84.238	19	14.4764	14.4764
H30	HD-5	DS	Grooming	0	0	0	0
H30	HD-5	DS	Follow	15.079	7	2.59135	2.59135
H30	HD-5	DS	Rearing	204.415	40	35.1291	35.1291
H30	HD-5	DS	Lateral Threat	0	0	0	0
H30	HD-5	DS	Inactive	0	0	0	0
H31	HD-6	SS	Exploration	306.659	63	56.8637	56.8637
H31	HD-6	SS	Investigation (Nosing)	33.39	11	6.1915	6.1915
H31	HD-6	SS	Grooming	2.013	1	0.37327	0.37327
H31	HD-6	SS	Follow	3.033	1	0.562408	0.562408
H31	HD-6	SS	Rearing	194.193	55	36.0091	36.0091
H31	HD-6	SS	Lateral Threat	0	0	0	0
H31	HD-6	SS	Inactive	0	0	0	0
H32	HD-6	DS	Exploration	319.132	52	58.6349	58.6349
H32	HD-6	DS	Investigation (Nosing)	69.316	12	12.7356	12.7356
H32	HD-6	DS	Grooming	0	0	0	0
H32	HD-6	DS	Follow	8.039	3	1.47702	1.47702
H32	HD-6	DS	Rearing	147.783	39	27.1525	27.1525
H32	HD-6	DS	Lateral Threat	0	0	0	0
H32	HD-6	DS	Inactive	0	0	0	0
H33	HD-6	SS	Exploration	330.935	53	59.1013	59.1013
H33	HD-6	SS	Investigation (Nosing)	44.409	12	7.93096	7.93096
H33	HD-6	SS	Grooming	4.016	1	0.717213	0.717213
H33	HD-6	SS	Follow	3.035	1	0.542018	0.542018
H33	HD-6	SS	Rearing	177.55	44	31.7085	31.7085
H33	HD-6	SS	Lateral Threat	0	0	0	0
H33	HD-6	SS	Inactive	0	0	0	0
H34	HD-6	D	Exploration	289.68	58	50.5345	50.5345
H34	HD-6	D	Investigation (Nosing)	75.136	20	13.1074	13.1074
H34	HD-6	D	Grooming	5.05	2	0.88097	0.88097
H34	HD-6	D	Follow	10.076	5	1.75775	1.75775
H34	HD-6	D	Rearing	193.29	46	33.7193	33.7193
H34	HD-6	D	Lateral Threat	0	0	0	0
H34	HD-6	D	Inactive	0	0	0	0
H35	HD-6	DS	Exploration	300.147	58	53.7007	53.7007
H35	HD-6	DS	Investigation (Nosing)	62.847	18	11.2442	11.2442
H35	HD-6	DS	Grooming	6.056	2	1.08351	1.08351
H35	HD-6	DS	Follow	3.029	1	0.541932	0.541932
H35	HD-6	DS	Rearing	186.847	44	33.4296	33.4296
H35	HD-6	DS	Lateral Threat	0	0	0	0
H35	HD-6	DS	Inactive	0	0	0	0
H36	HD-6	SS	Exploration	373.47	52	66.1851	66.1851
H36	HD-6	SS	Investigation (Nosing)	46.749	13	8.2847	8.2847
H36	HD-6	SS	Grooming	0	0	0	0
H36	HD-6	SS	Follow	0	0	0	0
H36	HD-6	SS	Rearing	144.062	38	25.5302	25.5302
H36	HD-6	SS	Lateral Threat	0	0	0	0
H36	HD-6	SS	Inactive	0	0	0	0
H37	HD-7	D	Exploration	312.042	66	52.8284	52.8284
H37	HD-7	D	Investigation (Nosing)	91.214	29	15.4424	15.4424
H37	HD-7	D	Grooming	0	0	0	0
H37	HD-7	D	Follow	30.313	9	5.13196	5.13196
H37	HD-7	D	Rearing	154.257	42	26.1156	26.1156
H37	HD-7	D	Lateral Threat	0	0	0	0
H37	HD-7	D	Inactive	1.54	1	0.26072	0.26072
H37	HD-7	D	Clinch	1.305	1	0.220935	0.220935
H38	HD-7	DS	Exploration	327.525	63	53.4599	53.4599
H38	HD-7	DS	Investigation (Nosing)	106.192	23	17.3331	17.3331
H38	HD-7	DS	Grooming	16.128	4	2.63248	2.63248
H38	HD-7	DS	Follow	25.475	8	4.15813	4.15813
H38	HD-7	DS	Rearing	137.335	38	22.4164	22.4164
H38	HD-7	DS	Lateral Threat	0	0	0	0
H38	HD-7	DS	Inactive	0	0	0	0
H38	HD-7	DS	Clinch	0	0	0	0
H39	HD-7	SS	Exploration	305.474	66	54.8465	54.8465
H39	HD-7	SS	Investigation (Nosing)	39.485	13	7.08935	7.08935
H39	HD-7	SS	Grooming	7.05	1	1.2658	1.2658
H39	HD-7	SS	Follow	12.06	5	2.16532	2.16532
H39	HD-7	SS	Rearing	192.893	51	34.6331	34.6331
H39	HD-7	SS	Lateral Threat	0	0	0	0
H39	HD-7	SS	Inactive	0	0	0	0
H39	HD-7	SS	Clinch	0	0	0	0
H40	HD-7	S	Exploration	297.678	65	52.1435	52.1435
H40	HD-7	S	Investigation (Nosing)	34.321	12	6.01193	6.01193
H40	HD-7	S	Grooming	0	0	0	0
H40	HD-7	S	Follow	3.088	2	0.540917	0.540917
H40	HD-7	S	Rearing	235.795	58	41.3036	41.3036
H40	HD-7	S	Lateral Threat	0	0	0	0
H40	HD-7	S	Inactive	0	0	0	0
H40	HD-7	S	Clinch	0	0	0	0
H41	HD-7	SS	Exploration	304.226	59	51.1476	51.1476
H41	HD-7	SS	Investigation (Nosing)	51.583	16	8.67233	8.67233
H41	HD-7	SS	Grooming	9.056	3	1.52253	1.52253
H41	HD-7	SS	Follow	14.295	5	2.40333	2.40333
H41	HD-7	SS	Rearing	215.64	45	36.2542	36.2542
H41	HD-7	SS	Lateral Threat	0	0	0	0
H41	HD-7	SS	Inactive	0	0	0	0
H41	HD-7	SS	Clinch	0	0	0	0
H42	HD-7	SS	Exploration	295.793	56	50.7878	50.7878
H42	HD-7	SS	Investigation (Nosing)	66.584	19	11.4325	11.4325
H42	HD-7	SS	Grooming	4.045	1	0.694529	0.694529
H42	HD-7	SS	Follow	9.682	5	1.66241	1.66241
H42	HD-7	SS	Rearing	206.305	43	35.4227	35.4227
H42	HD-7	SS	Lateral Threat	0	0	0	0
H42	HD-7	SS	Inactive	0	0	0	0
H42	HD-7	SS	Clinch	0	0	0	0
H43	HD-8	DS	Exploration	273.323	56	51.0732	51.0732
H43	HD-8	DS	Investigation (Nosing)	73.978	23	13.8236	13.8236
H43	HD-8	DS	Grooming	11.08	3	2.07041	2.07041
H43	HD-8	DS	Follow	15.328	7	2.8642	2.8642
H43	HD-8	DS	Rearing	161.45	40	30.1686	30.1686
H43	HD-8	DS	Lateral Threat	0	0	0	0
H43	HD-8	DS	Inactive	0	0	0	0
H43	HD-8	DS	Clinch	0	0	0	0
H44	HD-8	SS	Exploration	293.272	53	53.5944	53.5944
H44	HD-8	SS	Investigation (Nosing)	59.736	15	10.9165	10.9165
H44	HD-8	SS	Grooming	11.046	3	2.01862	2.01862
H44	HD-8	SS	Follow	8.129	3	1.48555	1.48555
H44	HD-8	SS	Rearing	175.023	44	31.9848	31.9848
H44	HD-8	SS	Lateral Threat	0	0	0	0
H44	HD-8	SS	Inactive	0	0	0	0
H44	HD-8	SS	Clinch	0	0	0	0
H45	HD-8	SS	Exploration	309.62	55	54.7052	54.7052
H45	HD-8	SS	Investigation (Nosing)	64.23	21	11.3485	11.3485
H45	HD-8	SS	Grooming	10.195	2	1.8013	1.8013
H45	HD-8	SS	Follow	7.056	5	1.24669	1.24669
H45	HD-8	SS	Rearing	174.878	39	30.8983	30.8983
H45	HD-8	SS	Lateral Threat	0	0	0	0
H45	HD-8	SS	Inactive	0	0	0	0
H45	HD-8	SS	Clinch	0	0	0	0
H46	HD-8	DS	Exploration	258.246	73	44.6591	44.6591
H46	HD-8	DS	Investigation (Nosing)	62.825	18	10.8645	10.8645
H46	HD-8	DS	Grooming	15.481	5	2.67716	2.67716
H46	HD-8	DS	Follow	7.156	2	1.2375	1.2375
H46	HD-8	DS	Rearing	234.553	55	40.5618	40.5618
H46	HD-8	DS	Lateral Threat	0	0	0	0
H46	HD-8	DS	Inactive	0	0	0	0
H46	HD-8	DS	Clinch	0	0	0	0
H47	HD-8	DS	Exploration	270.767	65	47.3117	47.3117
H47	HD-8	DS	Investigation (Nosing)	78.309	20	13.6831	13.6831
H47	HD-8	DS	Grooming	15.061	3	2.63164	2.63164
H47	HD-8	DS	Follow	3.051	1	0.533107	0.533107
H47	HD-8	DS	Rearing	205.117	50	35.8405	35.8405
H47	HD-8	DS	Lateral Threat	0	0	0	0
H47	HD-8	DS	Inactive	0	0	0	0
H47	HD-8	DS	Clinch	0	0	0	0
H48	HD-8	SS	Exploration	310.978	57	54.666	54.666
H48	HD-8	SS	Investigation (Nosing)	83.062	23	14.6013	14.6013
H48	HD-8	SS	Grooming	18.157	4	3.19177	3.19177
H48	HD-8	SS	Follow	3.097	2	0.544414	0.544414
H48	HD-8	SS	Rearing	143.471	36	25.2204	25.2204
H48	HD-8	SS	Lateral Threat	0	0	0	0
H48	HD-8	SS	Inactive	10.104	2	1.77616	1.77616
H48	HD-8	SS	Clinch	0	0	0	0

## Sheet: COGBI._ALLOCATION
ID	Size	Cage	Social	Day 1	Day 2	Day 3	Day 4	Day 5	Total						I1	2ize	Cage	2ocial	Total
2	1	1	1	+	+	+	-	+	4						1	1	1	2	2
4	1	2	1	+	-	-	-	+	2						2	1	1	1	4
5	1	3	1	+	+	+	+	+	5						3	1	2	2	4
7	1	4	1	+	+	+	+	+	5						4	1	2	1	2
9	1	5	1	+	+	+	+	+	5						5	1	3	1	5
11	1	6	1	+	+	+	+	+	5						6	1	3	2	3
13	1	7	1	+	+	+	+	+	5						7	1	4	1	5
15	1	8	1	+	+	+	+	+	5						8	1	4	2	5
18	1	9	1	+	+	+	+	+	5						9	1	5	1	5
20	1	10	1	+	+	+	+	+	5						10	1	5	2	2
21	2	11	1	+	+	+	+	+	5						11	1	6	1	5
24	2	12	1	+	+	+	+	+	5						12	1	6	2	5
26	2	13	1	+	+	+	+	+	5						13	1	7	1	5
28	2	14	1	+	+	+	+	+	5						14	1	7	2	4
30	2	15	1	-	-	-	+	+	2						15	1	8	1	5
32	2	16	1	+	+	+	+	+	5						16	1	8	2	3
33	2	17	1	+	+	-	-	+	3						17	1	9	2	2
35	2	18	1	+	+	+	+	+	5						18	1	9	1	5
38	2	19	1	+	+	+	+	+	5						19	1	10	2	5
1	1	1	2	-	-	-	+	+	2						20	1	10	1	5
3	1	2	2	+	+	+	-	+	4						21	2	11	1	5
6	1	3	2	-	-	+	+	+	3						22	2	11	2	5
8	1	4	2	+	+	+	+	+	5						23	2	12	2	3
10	1	5	2	-	-	-	+	+	2						24	2	12	1	5
12	1	6	2	+	+	+	+	+	5						25	2	13	2	5
14	1	7	2	+	-	+	+	+	4						26	2	13	1	5
16	1	8	2	-	+	-	+	+	3						27	2	14	2	3
17	1	9	2	-	-	-	+	+	2						28	2	14	1	5
19	1	10	2	+	+	+	+	+	5						29	2	15	2	3
22	2	11	2	+	+	+	+	+	5						30	2	15	1	2
23	2	12	2	+	+	+	-	-	3						31	2	16	2	5
25	2	13	2	+	+	+	+	+	5						32	2	16	1	5
27	2	14	2	-	-	+	+	+	3						33	2	17	1	3
29	2	15	2	+	+	+	-	-	3						34	2	17	2	5
31	2	16	2	+	+	+	+	+	5						35	2	18	1	5
34	2	17	2	+	+	+	+	+	5						36	2	18	2	2
36	2	18	2	-	-	-	+	+	2						37	2	19	2	3
37	2	19	2	+	-	+	-	+	3						38	2	19	1	5

## Sheet: NORT_ALLOCATION
ID	Size	Cage	Social	CAGE_EXPLORATION	NOVEL_OBJECT	FAMILIAR_OBJECT			CAGE_EXPLORATION	NOVEL_OBJECT	FAMILIAR_OBJECT
1	Large	1	S	74.3525	17.7092	7.93834		D	72.7799	17.321	11.4046
2	Large	1	D	71.7825	19.0682	9.14935		S	74.1843	14.6513	9.6589
3	Large	2	S	51.2693	13.0951	21.8132
4	Large	2	D	69.9013	26.9175	17.0037		Large	72.6729	17.4239	9.90317
5	Large	3	D	77.3624	18.6432	3.99438		Small	74.3812	14.3886	11.2302
6	Large	3	S	78.3576	14.885	6.75735
7	Large	4	D	65.5488	20.1342	14.317
8	Large	4	S	70.682	18.5009	10.8171
9	Large	5	D	77.0487	15.4055	7.54577
10	Large	5	S	81.529	12.1082	6.36277
11	Large	6	D	89.0509	21.1331	4.59775
12	Large	6	S	76.0525	6.35134	2.81442
13	Large	7	D	79.1633	11.7936	9.04302
14	Large	7	S	83.3377	12.5034	4.15887
15	Large	8	D	69.3827	22.6745	7.94284
16	Large	8	S	71.8277	17.8719	10.3004
17	Large	9	S	57.1139	31.8878	10.9982
18	Large	9	D	65.4162	20.7117	13.8721
19	Large	10	S	83.8252	9.43407	6.74077
20	Large	10	D	60.4544	17.6497	21.8959
21	Small	11	D	83.5332	11.7012	4.76555
22	Small	11	S	80.8686	11.2025	7.9289
23	Small	12	S	87.2926	9.26706	3.44038
24	Small	12	D	74.9091	10.2412	14.8496
25	Small	13	S	72.597	16.7074	10.6955
26	Small	13	D	79.0757	12.6856	8.23867
27	Small	14	S	71.3678	14.1753	14.4569
28	Small	14	D	75.9566	14.585	9.45849
29	Small	15	S	68.6673	13.9065	17.4261
30	Small	15	D	66.413	11.0263	22.5607
31	Small	16	S	85.3714	8.92494	5.70363
32	Small	16	D	75.9765	15.0324	8.99113
33	Small	17	D	67.501	26.7572	5.74187
34	Small	17	S	67.2266	19.7899	12.9834
35	Small	18	D	47.4888	23.9443	28.5669
36	Small	18	S	69.2203	17.252	13.5277
37	Small	19	S	78.5428	12.8022	8.65501
38	Small	19	D	86.8537	8.9942	4.15214

## Sheet: OFT_ALLOCATION
ID	Size	Cage	Social	% Peripheral	% Inner	% Centre	% Rearing	% Defecation/Urination	No.Peripheral	No.Inner	No.Centre	No.Rearing	No.Defecation/Urination				% Peripheral	% Inner	% Centre	% Rearing	% Defecation/Urination	No.Peripheral	No.Inner	No.Centre	No.Rearing	No.Defecation/Urination
1	Large	1	S	83.9971	8.14213	1.04628	5.59326	1.22123	30	17	2	11	3			D	58.9575	20.5927	10.533	9.92707	0.0340953	35.3684	27	9.47368	14	0.105263
2	Large	1	D	55.721	22.7067	15.9451	7.37892	0.248211	34	35	9	8	1			S	69.8096	16.3249	5.24148	8.38552	0.238477	29.1842	23.4737	6.63158	11.6316	0.421053
3	Large	2	S	85.0147	11.7065	3.27888	0	0	14	17	6	0	0			Large	67.2094	16.9867	7.617	8.1611	0.125732	29.65	23.3	6.65	10.75	0.3
4	Large	2	D	58.0671	24.8494	13.5421	3.54139	0	28	30	7	5	0			Small	61.2437	20.0944	8.1875	10.2621	0.148013	35.1944	27.3889	9.61111	15.1111	0.222222
5	Large	3	D	68.3251	16.5841	12.935	1.75612	0.399601	21	20	4	2	1
6	Large	3	S	72.267	18.735	5.1043	3.89362	0	31	31	9	8	0
7	Large	4	D	60.1136	18.1976	15.9794	5.70937	0	42	32	9	11	0
8	Large	4	S	68.7622	17.713	8.22907	5.29574	0	33	32	12	12	0
9	Large	5	D	53.1047	21.2847	15.096	10.5146	0	24	20	7	11	0
10	Large	5	S	74.3264	22.1689	3.50463	0	0	23	28	5	0	0		ID
11	Large	6	D	68.5897	14.0582	7.47518	9.87691	0	31	22	8	13	0		Size
12	Large	6	S	85.458	5.48396	0	8.41246	0.6456	24	7	0	14	1		Cage
13	Large	7	D	71.1236	15.9941	3.76983	9.11253	0	35	21	5	14	0		Social
14	Large	7	S	65.9599	7.56208	6.01316	20.4648	0	34	17	7	18	0		Percent_Peripheral
15	Large	8	D	41.6634	33.5326	14.2471	10.5569	0	40	39	15	14	0		Percent_Inner
16	Large	8	S	77.4386	8.23004	0	14.3313	0	25	10	0	16	0		Percent_Centre
17	Large	9	S	77.4386	8.23004	0	14.3313	0	25	10	0	16	0		Percent_Rearing
18	Large	9	D	46.577	26.8008	10.7719	15.8502	0	42	34	13	18	0		Percent_Defecation
19	Large	10	S	77.3753	12.9202	5.81466	3.88982	0	21	17	5	6	0
20	Large	10	D	52.8657	24.8344	9.58726	12.7126	0	36	27	10	18	0
21	Small	11	D	58.2314	25.1206	7.24692	9.40105	0	32	24	7	12	0
22	Small	11	S	59.1067	24.1146	4.75126	12.0275	0	34	39	8	15	0
23	Small	12	S	50.5916	29.9219	8.6218	9.47302	1.39169	33	39	11	13	1
24	Small	12	D	71.5447	11.6874	4.49147	12.2765	0	34	17	5	18	0												0
25	Small	13	S	62.5724	19.627	5.72511	11.7925	0.282985	42	31	10	19	1
26	Small	13	D	58.861	22.0158	9.98515	9.13801	0	46	31	13	19	0
27	Small	14	S	70.6721	14.3644	6.74141	8.22211	0	33	23	7	13	0
28	Small	14	D	60.8356	23.6567	9.70933	4.64021	0	31	32	12	7	0
29	Small	15	S	60.7357	22.007	6.45989	10.3788	0.418669	35.5	33	9	15	1
30	Small	15	D	67.1717	18.7009	7.51677	6.61063	0	39	38	15	14	0
31	Small	16	S	62.7345	20.6263	7.45582	8.61249	0.570885	26	25	9	10	1
32	Small	16	D	46.1647	17.572	14.1601	22.1032	0	43	22	11	25	0
33	Small	17	D	48.8724	24.7066	12.0647	14.3563	0	43	28	14	21	0
34	Small	17	S	50.6332	23.4874	15.3671	10.5123	0	35	30	16	14	0
35	Small	18	D	58.4666	18.1823	9.34198	14.0091	0	42	26	11	21	0
36	Small	18	S	51.9444	26.5711	11.4747	10.0097	0	41	31	10	16	0
37	Small	19	S	89.3546	8.56121	0	2.08416	0	15	9	0	5	0
38	Small	19	D	73.8931	10.7755	6.26168	9.06969	0	29	15	5	15	0

## Sheet: SIT_ALLOCATION
ID	Size	Cage	Social	Exploration	Investigation (Nosing)	Grooming	Follow	Rearing
1	Large	1	S	61.6132	8.09738	4.08631	2.98558	23.2176
2	Large	1	D	67.6662	6.94087	2.16746	0.807949	22.4175
3	Large	2	S	67.8324	6.3193	1.59313	3.5277	20.7275
4	Large	2	D	70.7851	7.4227	1.73261	0.603957	19.4557
5	Large	3	D	63.7856	7.81058	0	1.15401	27.2498
6	Large	3	S	59.421	8.77155	4.94612	0.581257	26.2801
7	Large	4	D	58.8803	14.2046	1.24403	0	25.6711
8	Large	4	S	62.5364	10.9534	0.891976	0.906702	24.7116
9	Large	5	D	61.5671	6.41755	1.74085	3.76861	26.5059
10	Large	5	S	53.9393	14.6072	0	3.9817	27.4718
11	Large	6	D	48.1363	17.9008	1.17083	1.96362	30.8284
12	Large	6	S	44.7662	17.2117	3.98964	2.97719	31.0553
13	Large	7	D	60.3606	3.89701	0	0	35.7424
14	Large	7	S	49.7723	14.6553	3.33425	2.00543	30.2328
15	Large	8	D	62.9582	5.93324	3.55099	1.76614	25.7914
16	Large	8	S	50.5461	12.1647	0.968415	0.317258	36.0036
17	Large	9	S	46.9436	15.7993	1.50804	0.60437	35.1446
18	Large	9	D	48.3341	11.7667	3.00443	3.64701	33.2478
19	Large	10	S	58.0284	7.42225	2.38455	2.64033	29.5244
20	Large	10	D	63.1804	5.81577	2.45662	3.07633	25.4708
21	Small	11	D	47.1189	16.3163	3.56554	0	32.9993
22	Small	11	S	49.983	14.0331	0	2.32756	33.6563
23	Small	12	S	44.0892	22.1952	0.285872	5.80586	27.6239
24	Small	12	D	49.3005	12.4332	0	0	38.2663
25	Small	13	S	48.2229	12.2999	2.91676	0.880875	35.6796
26	Small	13	D	40.8056	11.0991	7.02063	1.45393	39.6207
27	Small	14	S	39.25	16.6471	4.18445	7.79262	32.1259
28	Small	14	D	42.4999	8.28153	4.00886	0.269529	44.9402
29	Small	15	S	39.2577	22.9945	2.19957	3.23675	32.3115
30	Small	15	D	38.6615	24.9156	0	6.69235	29.7305
31	Small	16	S	42.4641	10.7498	5.55329	2.16277	39.0701
32	Small	16	D	46.9284	10.0977	0	1.62678	41.3472
33	Small	17	D	48.7608	9.71428	1.01454	0.963562	39.5468
34	Small	17	S	44.5514	14.1368	0	2.7714	38.5404
35	Small	18	D	54.7686	6.34978	0.944633	1.59679	36.3402
36	Small	18	S	56.0072	9.5244	1.83858	3.08189	29.5479
37	Small	19	S	40.6421	17.1137	0	2.75197	37.3745
38	Small	19	D	42.4641	10.7498	5.55329	2.16277	39.0701
